# Supplementary material for: Prognostic significance of index (LANR) composed of preoperative lymphocytes, albumin, and neutrophils in patients with stage IB-IIA cervical cancer
Source: PLoS One. 2023 Sep 20;18(9):e0290905. doi: 10.1371/journal.pone.0290905 (PMC10511094; doi:10.1371/journal.pone.0290905)
Supplement: S1 Table — (XLSX) [file pone.0290905.s001.xlsx]

## Sheet: Sheet1
Number	Age（yr）	BMI(kg/m²)	Pathological type	Progression	Death	PFS（m）	OS（m）	ALB(G/L)	Lym(109/L)	Neu(109/L)	LANR	FIGO stage	Tumor grade	Tumor size(cm)	LNM	ParametrialNinvasion	LVSI	Invasion depth	Radiotherapy	Chemotherapy	Surgery
1	51	23.5304	SCC	N	N	60	60	38.6	2.3	2.8	31.7071	IB1	G3	2	N	N	N	0.8	N	Y	Laparoscopic
2	62	25.3906	SCC	Y	Y	23	26	42.3	2.2	2.3	40.4609	IB2	G2	4	N	N	N	0.333333	N	N	Laparoscopic
3	45	21.0772	SCC	Y	Y	13	24	37.9	1.1	4	10.4225	IB2	G3	4.5	Y	N	N	＞2/3	Y	Y	Open
4	63	25.2363	SCC	Y	Y	18	27	42.7	1.6	4.3	15.8884	IIA2	G3	5	Y	N	Y	all	Y	Y	Open
5	46	26.0375	SCC	N	N	59	59	44.2	1.7	1.8	41.7444	IB1	G3	1.5	N	N	Y	0.2	N	Y	Open
6	42	21.3039	SCC	Y	Y	15	26	42.9	1.5	3.4	18.9265	IB1	G2	3	Y	N	Y	0.8	Y	Y	Laparoscopic
7	40	28.9341	SCC	N	N	59	59	42.5	1.9	3.6	22.4306	IIA1	G3	3	N	N	Y	0.8	N	Y	Laparoscopic
8	36	22.1367	SCC	N	N	59	59	38.6	1.6	5.7	10.8351	IIA2	G3	4	N	N	N	0.5	Y	Y	Open
9	42	20.4491	SCC	Y	N	40	59	40.3	1.7	3.8	18.0289	IIA2	G3	4	Y	N	N	0.333333	Y	Y	Open
10	43	22.6562	AC	N	N	59	59	41.9	2.4	3.4	29.5765	IB1	G1	2.5	N	N	N	1/3-2/3	N	N	Laparoscopic
11	25	22.5827	SCC	Y	Y	21	32	33.8	1	6.7	5.04478	IB2	G3	6	Y	N	N	0.5	Y	Y	Open
12	44	22.2656	SCC	N	N	59	59	41.3	1.6	2.6	25.4154	IB2	G3	4.5	Y	N	N	0.666667	Y	Y	Laparoscopic
13	57	28.8754	AC	Y	N	33	59	40.1	2	3.3	24.303	IIA1	G2	3.5	N	N	Y	0.333333	N	Y	Laparoscopic
14	50	23.8751	SCC	N	N	58	58	39.3	1.3	2	25.545	IIA2	G3	4	N	N	Y	0.333333	N	Y	Laparoscopic
15	37	17.3611	SCC	N	N	58	58	43.3	1.6	2.6	26.6462	IB1	G2	3	Y	N	N	0.8	Y	Y	Open
16	40	22.6003	AC	N	N	58	58	39.4	2.2	6	14.4467	IB1	G1	2	N	N	N	0.333333	N	N	Open
17	34	23.3844	SCC	N	N	58	58	42.7	1.7	2.5	29.036	IB1	G2	2.5	N	N	Y	0.5	N	Y	Open
18	49	20.4467	SCC	N	N	58	58	41.1	1.8	3.6	20.55	IIA1	G1	3	N	N	N	0.333333	N	N	Laparoscopic
19	60	24.5578	SCC	N	N	58	58	41.6	2.5	4.6	22.6087	IIA1	G3	3.5	Y	N	N	＜1/5	Y	N	Open
20	47	23.2434	SCC	N	N	58	58	41.4	1.8	3.7	20.1405	IIA2	G3	5.5	N	N	N	0.333333	Y	Y	Open
21	61	26.8386	SCC	Y	N	24	58	37.5	1.5	3.4	16.5441	IB1	G2	3	Y	N	Y	0.666667	Y	Y	Open
22	45	22.0317	SCC	N	N	58	58	39.8	1.7	4.1	16.5024	IB2	G1	4	N	N	N	0.5	N	N	Open
23	48	21.875	SCC	N	N	58	58	40.4	1.9	2.8	27.4143	IB1	G2	2	Y	N	Y	0.666667	Y	Y	Laparoscopic
24	47	23.7118	SCC	N	N	58	58	44.2	1.7	5.9	12.7356	IB1	G2	2	N	N	Y	＜1/3	N	N	Open
25	34	23.5294	SCC	N	N	58	58	40.9	2.4	4.2	23.3714	IB1	G3	3	N	N	Y	0.333333	N	Y	Laparoscopic
26	50	23.533	SCC	Y	Y	26	35	43.7	1.6	4.6	15.2	IIA2	G3	5	Y	N	Y	＞4/5	Y	Y	Open
27	55	23.2834	SCC	N	N	58	58	42.5	1.2	4.8	10.625	IIA2	G3	6	Y	N	Y	all	Y	Y	Laparoscopic
28	59	23.634	SCC	Y	Y	14	30	41.6	2.4	4.3	23.2186	IIA1	G3	3	Y	Y	Y	all	Y	Y	Laparoscopic
29	52	18.75	SCC	N	N	58	58	40.1	2.1	4.1	20.539	IB1	G2	3	N	N	N	0.666667	N	N	Open
30	52	22.3757	SCC	Y	Y	7	19	46	2.5	6	19.1667	IB1	G3	3.5	Y	N	Y	0.8	Y	Y	Open
31	42	23.1405	SCC	Y	N	27	58	40.2	1.9	3.7	20.6432	IB2	G3	4	N	N	Y	0.333333	N	Y	Laparoscopic
32	48	23.7332	SCC	Y	Y	11	23	38.7	1	4.1	9.43902	IIA2	G2	4	N	N	N	0.8	N	Y	Open
33	62	22.1893	SCC	N	N	58	58	40.8	1.2	2.7	18.1333	IB2	G2	2.5	N	N	N	0.666667	N	N	Open
34	39	23.03	SCC	N	N	58	58	41.8	2.2	3.6	25.5444	IB1	G3	3	N	N	N	0.333333	N	Y	Laparoscopic
35	55	26.6389	SCC	N	N	58	58	46.2	2.3	4.3	24.7116	IB2	G2	4.5	N	N	N	0.6	N	N	Open
36	47	24.6755	SCC	Y	Y	22	31	42	3.3	6.2	22.3548	IIA1	G1	3.5	N	N	N	>2/3	N	Y	Open
37	42	25.9645	SCC	Y	Y	8	16	39.7	1.4	4.1	13.5561	IB2	G3	6	Y	Y	Y	all	Y	Y	Open
38	44	19.433	SCC	N	N	58	58	40.3	2.2	4.1	21.6244	IB1	G2	1	N	N	Y	0.333333	N	N	Laparoscopic
39	43	23.0469	SCC	N	N	58	58	39.3	2.2	3.4	25.4294	IB1	G2	3.5	N	N	N	＜1/3	N	N	Laparoscopic
40	66	25.2363	SCC	N	N	58	58	39.8	2.3	3.7	24.7405	IIA1	G2	3	N	N	Y	0.666667	N	Y	Open
41	32	23.5304	SCC	N	N	58	58	42.6	2	4.1	20.7805	IIA1	G2	6	Y	N	Y	＞2/3	Y	Y	Laparoscopic
42	34	18.75	SCC	N	N	58	58	39.3	1.3	2.6	19.65	IB1	G3	3.5	N	N	N	1/3-2/3	N	N	Open
43	69	23.3355	SCC	N	N	58	58	40.9	1.4	3.4	16.8412	IB1	G2	3	N	N	N	＞2/3	N	Y	Laparoscopic
44	48	25.6312	SCC	N	N	58	58	41.2	2	3.2	25.75	IB1	G2	2	N	N	N	0.6	N	N	Laparoscopic
45	41	23.533	AC	N	N	58	58	40.6	2.3	4.4	21.2227	IB1	G2	3	N	N	N	0.4	N	N	Open
46	58	26.8136	SCC	Y	Y	8	18	44.4	1.2	2.8	19.0286	IIA1	G3	3.5	Y	N	Y	0.4	Y	Y	Open
47	43	26.5338	SCC	Y	Y	21	31	40	2.2	2.9	30.3448	IIA1	G2	3.5	Y	N	Y	1/3-2/3	Y	N	Laparoscopic
48	60	25.711	SCC	N	N	58	58	42.1	1.5	3	21.05	IIA1	G3	3	N	N	N	1/3-2/3	N	N	Open
49	47	23.3091	SCC	N	N	58	58	42.9	1.3	2.9	19.231	IB1	G2	3	N	N	N	0.5	N	N	Open
50	46	20.4444	SCC	N	N	58	58	42.1	1.9	3.3	24.2394	IB2	G3	7.5	N	N	N	all	N	Y	Open
51	48	22.6562	SCC	N	N	58	58	41.4	1.3	2.7	19.9333	IB1	G2	3	N	N	Y	0.666667	Y	Y	Open
52	37	27.0416	SCC	N	N	58	58	41.5	1.8	4.3	17.3721	IB2	G3	5	N	N	N	0.333333	Y	N	Open
53	56	19.9219	SCC	N	N	58	58	40.3	1.4	2.3	24.5304	IB1	G1	2	N	N	N	0.5	N	N	Laparoscopic
54	62	23.473	SCC	N	N	58	58	40.7	1.1	1.9	23.5632	IB1	G1	2	N	N	N	0.4	N	N	Laparoscopic
55	65	22.0741	AC	N	N	58	58	39.7	2.2	3.8	22.9842	IB1	G3	3	N	N	N	0.5	N	N	Open
56	71	22.2685	SCC	N	N	58	58	47.9	2.5	6.7	17.8731	IB2	G2	4.5	N	N	Y	all	Y	Y	Open
57	46	21.1927	SCC	N	N	58	58	43.3	1.8	2.4	32.475	IB1	G2	3	Y	N	Y	＜2/3	Y	Y	Laparoscopic
58	52	21.875	SCC	Y	N	36	58	39.5	1.6	3.6	17.5556	IIA1	G3	3	Y	N	N	1/3-2/3	Y	N	Open
59	47	27.0258	SCC	N	N	58	58	41.7	1.9	3.6	22.0083	IB1	G2	3	N	N	N	0.5	N	N	Open
60	67	23.634	AC	Y	N	18	58	44.7	1.3	3.5	16.6029	IB2	G2	4	Y	N	Y	>2/3	Y	Y	Open
61	35	19.3337	SCC	N	N	58	58	40.3	2.4	2	48.36	IB1	G3	3	N	N	N	0.333333	N	N	Open
62	45	26.9357	SCC	N	N	58	58	44.6	1.9	6.2	13.6677	IB1	G2	3	N	N	N	＞3/5	N	N	Open
63	54	25.0657	SCC	N	N	58	58	43.7	2.5	5.4	20.2315	IIA1	G2	2	Y	N	Y	0.666667	Y	Y	Laparoscopic
64	57	26.2227	SCC	N	N	58	58	45.5	1.6	3.9	18.6667	IB1	G2	3.5	N	N	N	0.5	N	N	Open
65	50	19.6283	SCC	N	N	58	58	43.6	1.5	4	16.35	IIA2	G2	4	N	N	N	0.6	N	Y	Open
66	40	20.8325	SCC	N	N	58	58	44.4	2.4	4.2	25.3714	IIA1	G2	3	N	N	Y	<1/3	N	Y	Open
67	47	17.2248	SCC	N	N	58	58	33.5	1.3	3.5	12.4429	IB2	G2	5	N	N	N	1/2	N	N	Open
68	51	20.5049	SCC	N	N	58	58	44.2	2.2	3.8	25.5895	IB1	G2	3	N	N	N	＜1/3	N	N	Laparoscopic
69	61	25.6369	SCC	N	N	58	58	45.2	2.1	1.9	49.9579	IIA1	G2	3	N	N	Y	all	N	Y	Open
70	51	26.2336	SCC	Y	Y	22	29	39.3	1.2	4.4	10.7182	IB1	G2	2.5	N	N	N	<1/3	N	N	Laparoscopic
71	63	23.5556	SCC	N	N	58	58	38.7	1.7	2.7	24.3667	IB1	G3	2	N	N	N	上1/3	N	N	Open
72	62	25.8065	SCC	N	N	58	58	43.5	2	3.6	24.1667	IB1	G3	3	N	N	N	>2/3	N	N	Open
73	67	20.5457	SCC	Y	N	26	58	37	1	3.6	10.2778	IB2	G3	8	Y	N	Y	all	Y	Y	Laparoscopic
74	49	21.7193	SCC	N	N	58	58	42.4	1.3	3.2	17.225	IB1	G2	2	N	N	Y	all	N	Y	Open
75	37	27.993	SCC	N	N	58	58	41	2.9	3.3	36.0303	IB2	G2	4.5	N	N	N	＞2/3	N	N	Open
76	60	23.533	SCC	N	N	58	58	42.3	2.2	4.1	22.6976	IB1	G2	2	N	N	Y	4/5	N	Y	Laparoscopic
77	50	28.8889	SCC	N	N	58	58	40.6	2.1	2.8	30.45	IB1	G2	3	N	N	N	0.5	N	N	Open
78	46	22.4323	SCC	Y	N	25	58	40.6	1.6	5.1	12.7373	IIA1	G2	3	N	N	N	2/5	N	N	Laparoscopic
79	52	26.3146	SCC	N	N	58	58	42.4	1.3	3	18.3733	IIA2	G2	5	N	N	N	1/3	N	N	Open
80	59	22.6757	SCC	N	N	58	58	41.3	1.6	3.4	19.4353	IB2	G2	4.5	Y	N	Y	2/5	Y	Y	Open
81	51	23.4375	SCC	N	N	58	58	45	2.2	3.2	30.9375	IB1	G2	3	N	N	N	1/3-2/3	N	N	Open
82	41	25.5296	SCC	N	N	58	58	41.4	1.6	2.9	22.8414	IB1	G3	3	N	N	N	＜1/3	N	N	Laparoscopic
83	46	21.4844	SCC	N	N	58	58	43.7	1.9	4	20.7575	IB1	G2	3	N	N	N	＜1/3	N	Y	Laparoscopic
84	46	33.3866	SCC	N	N	58	58	38.2	2.1	6.6	12.1545	IB1	G3	3.5	N	N	N	＜1/3	N	Y	Open
85	27	19.8791	SCC	N	N	58	58	44	2.2	2.4	40.3333	IB1	G2	3	Y	N	Y	0.5	Y	Y	Laparoscopic
86	41	22.1003	AC	N	N	58	58	39.1	1.6	3.9	16.041	IB1	G2	3	N	N	Y	＜1/3	N	Y	Laparoscopic
87	59	27.7344	AC	Y	Y	19	26	40.9	2	2.7	30.2963	IB2	G2	4	Y	N	N	>2/3	Y	Y	Open
88	48	25.5367	SCC	N	N	58	58	40.3	2.4	3.5	27.6343	IB1	G3	2.5	Y	N	Y	1/3-2/3	Y	Y	Open
89	38	21.1927	SCC	N	N	58	58	41.9	1.6	2.2	30.4727	IB2	G3	4	N	N	Y	＞2/3	N	N	Open
90	57	20.1951	SCC	N	N	58	58	39.8	2.8	3.2	34.825	IB1	G2	3	N	N	Y	0.666667	N	Y	Open
91	62	22.4059	SCC	N	N	58	58	43.7	1.5	2.9	22.6034	IB2	G3	5.5	Y	N	Y	>2/3	Y	Y	Open
92	49	21.7193	SCC	Y	Y	22	34	42.2	1.3	4.3	12.7581	IIA2	G3	8	Y	N	Y	all	Y	Y	Laparoscopic
93	54	29.7211	SCC	N	N	58	58	39.7	2	2.4	33.0833	IIA2	G3	4	Y	N	Y	>2/3	Y	Y	Laparoscopic
94	40	25.8065	SCC	N	N	58	58	41.5	1.4	4.5	12.9111	IB1	G3	3.5	N	N	Y	0.333333	N	N	Open
95	47	25.3906	SCC	N	N	58	58	41.1	1.8	3.6	20.55	IIA2	G2	6	N	N	Y	>2/3	N	Y	Open
96	36	20.0288	AC	N	N	58	58	42.7	2.1	2.4	37.3625	IB1	G2	2	N	N	Y	1/3	N	Y	Laparoscopic
97	53	23.03	SCC	N	N	58	58	38.2	1.7	3.5	18.5543	IB2	G3	4.5	N	N	Y	>2/3	Y	Y	Open
98	45	24.8016	SCC	N	N	58	58	41	2.5	3.1	33.0645	IB1	G2	3	N	N	Y	>2/3	N	Y	Open
99	43	21.7738	SCC	N	N	58	58	41.1	2.2	2.9	31.1793	IB1	G3	3.5	N	N	Y	all	N	Y	Laparoscopic
100	61	20.5191	SCC	N	N	58	58	43.5	1.7	4.9	15.0918	IIA1	G1	8	N	N	N	2/3层	N	N	Open
101	48	33.6949	SCC	N	N	58	58	42.7	1.4	3.6	16.6056	IB1	G2	2	N	N	N	＜1/3	N	N	Open
102	46	23.9188	SCC	N	N	58	58	41.5	1.7	1.9	37.1316	IB2	G2	4	N	N	Y	＞2/3	N	Y	Open
103	51	21.875	SCC	Y	Y	5	15	43.5	1.5	3.5	18.6429	IIA1	G3	3	Y	Y	Y	>2/3	Y	Y	Laparoscopic
104	39	24.539	SCC	N	N	58	58	44.4	1.7	3.3	22.8727	IB1	G3	1	N	N	N	0.5	N	N	Laparoscopic
105	54	20.1733	SCC	N	N	58	58	43.2	0.9	1.9	20.4632	IB1	G3	3	N	N	N	2/3	N	N	Open
106	44	21.2306	SCC	N	N	58	58	41.3	1.8	3.3	22.5273	IB2	G2	4	N	N	Y	1/3-2/3	N	Y	Laparoscopic
107	55	20.9572	SCC	N	N	58	58	40.2	2	4.2	19.1429	IB2	G3	4	N	N	N	0.333333	N	N	Open
108	41	18.6268	SCC	N	N	57	57	46.7	1.6	2.3	32.487	IB1	G2	3	N	N	Y	0.5	N	Y	Open
109	38	27.3437	SCC	N	N	57	57	39.7	2.4	2.1	45.3714	IB2	G1	5	N	N	Y	0.5	N	Y	Open
110	56	21.2953	SCC	N	N	57	57	42.5	1	2	21.25	IB1	G3	3	N	N	N	2/5-3/5	N	N	Open
111	63	23.0469	SCC	N	N	56	56	39.6	2.3	5.3	17.1849	IB1	G2	2	N	N	N	2/3	N	N	Laparoscopic
112	45	22.4323	SCC	N	N	56	56	44	2.5	3.9	28.2051	IB1	G3	2	N	N	N	2/3	N	N	Laparoscopic
113	60	23.4952	SCC	N	N	56	56	40.5	1.2	3.3	14.7273	IIA1	G3	3.5	N	N	N	>2/3	N	N	Open
114	50	20.4444	SCC	Y	N	56	56	43.4	1.4	2.7	22.5037	IB2	G3	5	Y	Y	Y	all	Y	Y	Open
115	53	22.4766	SCC	Y	Y	10	21	36.4	1.5	4	13.65	IB2	G3	4	Y	N	Y	2/3	Y	Y	Open
116	44	22.6562	SCC	Y	N	56	56	37.9	1.7	3.8	16.9553	IB2	G3	5	Y	N	N	1/2	Y	N	Open
117	41	20.202	SCC	N	N	56	56	40	1.1	2.9	15.1724	IB2	G2	4	N	N	Y	1/3-2/3	Y	Y	Laparoscopic
118	50	23.6275	SCC	N	N	56	56	44.6	1.5	2.8	23.8929	IIA2	G3	4	N	N	Y	>2/3	Y	Y	Open
119	52	25.3906	SCC	N	N	55	55	37.7	1.5	2.1	26.9286	IB1	G3	1	N	N	N	1/2	N	N	Laparoscopic
120	39	20.2848	SCC	N	N	55	55	43	1	2.2	19.5455	IB1	G2	3	N	N	Y	＞2/3	N	Y	Open
121	44	22.0604	SCC	N	N	55	55	39.4	1.3	3.6	14.2278	IIA1	G1	3.5	N	N	Y	2/3	N	Y	Open
122	43	26.7532	SCC	N	N	55	55	44	1.7	3.9	19.1795	IB2	G2	4	Y	N	Y	＞2/3	Y	Y	Open
123	44	25.8478	SCC	N	N	55	55	44.3	1.7	2.1	35.8619	IB2	G3	5.5	N	N	N	＜1/3	N	Y	Open
124	67	18.7305	SCC	N	N	55	55	39.1	2	3	26.0667	IB2	G3	4	N	N	Y	0.5	N	N	Open
125	54	25.5367	AC	N	N	55	55	38.7	2.3	3.7	24.0568	IB1	G3	3	N	N	Y	4/5	N	Y	Laparoscopic
126	44	23.3355	SCC	N	N	55	55	38.7	2.4	4.4	21.1091	IB1	G2	3	N	N	Y	<1/3	N	Y	Laparoscopic
127	59	22.1893	SCC	N	N	55	55	42.2	1.2	6.7	7.55821	IB1	G2	2	N	N	N	2/5	N	Y	Laparoscopic
128	56	20.5442	SCC	Y	Y	20	29	43.1	1.6	3.6	19.1556	IIA2	G2	5	Y	N	Y	all	Y	Y	Open
129	46	19.6283	SCC	N	N	55	55	28.5	1	6.6	4.31818	IIA2	G3	6	N	N	Y	>2/3	Y	Y	Open
130	31	19.1953	SCC	N	N	55	55	37.5	1.3	3.4	14.3382	IB2	G1	4	N	N	N	2/3	N	Y	Open
131	35	24.0346	SCC	N	N	54	54	39.5	2.1	3.2	25.9219	IB1	G2	1.5	N	N	N	＜1/3	N	N	Open
132	71	23.533	AC	N	N	54	54	37.3	1.3	2.4	20.2042	IB2	G3	7	N	N	Y	2/3	N	Y	Open
133	69	21.2084	SCC	N	N	54	54	39.9	2.4	3.1	30.8903	IIA2	G2	4.5	N	N	Y	>2/3	N	N	Open
134	40	20.1733	SCC	N	N	54	54	35.4	2.2	2.8	27.8143	IB2	G2	4	N	N	Y	1/3-2/3	N	Y	Laparoscopic
135	69	24.7676	SCC	Y	N	31	54	33.9	2.2	6.8	10.9676	IIA1	G3	1.5	N	N	N	>2/3	N	N	Laparoscopic
136	71	22.4766	SCC	N	N	54	54	45.5	2.2	3.8	26.3421	IB2	G2	4	N	N	Y	＞2/3	N	Y	Open
137	49	25.3906	SCC	N	Y	16	16	36.9	1.6	7.3	8.08767	IB2	G3	8	N	N	N	all	N	N	Open
138	45	24.2215	SCC	Y	N	32	53	44.4	1.8	4.4	18.1636	IB2	G2	6.5	N	N	N	2/3	N	N	Open
139	37	21.3675	SCC	N	N	53	53	39.5	1.2	3.8	12.4737	IB2	G3	5	Y	N	Y	all	Y	Y	Open
140	50	19.1001	SCC	N	N	53	53	46.7	0.8	5.2	7.18462	IB2	G2	4	N	N	Y	4/5	N	Y	Open
141	55	23.634	SCC	Y	Y	24	40	39.8	2.4	3.2	29.85	IIA1	G3	2.5	Y	N	Y	all	Y	Y	Open
142	67	20.3223	SCC	N	N	53	53	43.9	2.1	3.1	29.7387	IIA1	G1	3.5	N	N	N	1/3	N	N	Open
143	47	23.2335	SCC	Y	N	37	53	38.8	1.7	4.6	14.3391	IB2	G3	4	N	N	N	1/3	N	N	Laparoscopic
144	27	18.7305	SCC	N	N	53	53	42.1	2.6	3.5	31.2743	IIA1	G2	3	N	N	Y	<1/3	N	Y	Laparoscopic
145	44	22.5827	SCC	N	N	53	52	38.1	1.6	3.8	16.0421	IB1	G1	1.5	N	N	N	＜1/3	N	N	Open
146	55	20.5688	SCC	Y	Y	8	18	33.4	1.3	5.2	8.35	IB2	G3	5	N	N	Y	＞1/2	N	Y	Open
147	53	20.7008	SCC	N	N	52	52	40.4	2.1	2.6	32.6308	IB2	G2	4	N	N	N	＜1/3	N	N	Open
148	34	20.9644	AC	N	N	52	52	43.4	3.2	4.9	28.3429	IB2	G2	4	N	N	Y	＞1/2	Y	Y	Open
149	47	26.7698	SCC	N	N	52	52	39.6	2.5	3.2	30.9375	IB1	G3	1.5	N	N	Y	1/3-2/3	N	Y	Open
150	73	25.2994	SCC	Y	Y	24	30	39.4	1.7	3.8	17.6263	IB1	G3	2	N	N	N	0.4	N	N	Open
151	40	18.1641	SCC	N	N	52	52	37.3	1.9	2.9	24.4379	IB2	G1	6	N	N	N	＞1/2	N	N	Laparoscopic
152	61	28.1969	SCC	N	N	52	52	39.7	2.1	3.9	21.3769	IB1	G3	2.5	N	N	Y	1/3	N	Y	Laparoscopic
153	43	20.3125	SCC	Y	N	18	52	42.1	0.9	3.3	11.4818	IB1	G3	3.5	N	N	Y	2/3	N	Y	Laparoscopic
154	55	20.83	SCC	N	N	51	51	42.2	1.6	3	22.5067	IB1	G2	1	N	N	Y	1/3	N	Y	Open
155	65	26.986	SCC	N	N	51	51	44.6	2.6	4	28.99	IIA1	G3	2	N	N	Y	>2/3	N	Y	Open
156	45	20.3244	SCC	N	N	51	51	42.6	1.6	5.4	12.6222	IB2	G1	5.5	N	N	N	all	Y	Y	Open
157	66	29.5556	SCC	Y	Y	26	32	41.8	1.3	2.8	19.4071	IIA2	G1	5	N	N	Y	all	Y	Y	Open
158	31	17.1029	SCC	N	N	51	51	41.1	1.8	3.1	23.8645	IB1	G2	3	N	N	Y	＜1/2	N	Y	Laparoscopic
159	35	16.8962	SCC	N	N	51	51	41.4	1.8	3.1	24.0387	IB1	G2	3	N	N	Y	＜1/2	N	Y	Open
160	55	24.3418	SCC	N	N	51	51	45.2	1.6	4.3	16.8186	IIA2	G1	4.5	N	N	N	0.5	N	N	Open
161	31	16.563	SCC	N	N	51	51	43.1	1.8	4	19.395	IB2	G2	4	N	N	N	1/3	N	N	Laparoscopic
162	69	23.2335	SCC	N	N	51	51	42.1	1.9	3.8	21.05	IIA1	G2	3	N	N	Y	all	N	Y	Laparoscopic
163	38	27.7344	SCC	N	N	51	51	43.2	1.4	2.4	25.2	IB1	G3	3	N	N	Y	1/3-2/3	N	Y	Laparoscopic
164	42	23.8751	SCC	N	N	51	51	43.4	1.6	4.5	15.4311	IB2	G2	4	N	N	N	＜1/3	N	Y	Laparoscopic
165	50	22.8624	SCC	N	N	51	51	41.3	2.4	2	49.56	IB1	G3	3	N	N	Y	1/3-2/3	N	N	Laparoscopic
166	46	26.4381	SCC	N	N	51	51	43.2	1.9	3	27.36	IB2	G3	4.5	N	N	Y	>2/3	Y	Y	Laparoscopic
167	54	24.0346	SCC	N	N	51	51	43.2	1.6	2.9	23.8345	IB1	G2	3.5	N	N	Y	1/3	N	Y	Laparoscopic
168	29	21.5139	ASC	Y	Y	8	25	38.7	0.2	6	1.29	IIA2	G3	5.5	Y	Y	Y	>2/3	Y	Y	Open
169	31	20.061	SCC	N	N	50	50	43.1	1.5	4.3	15.0349	IB2	G3	5	Y	N	Y	＞2/3	Y	Y	Open
170	39	19.1953	SCC	N	N	50	50	42.7	1.5	2.8	22.875	IB2	G3	4.5	N	N	Y	2/3	N	Y	Open
171	51	22.2656	SCC	N	N	50	50	42.3	0.9	6.4	5.94844	IB1	G3	3	N	N	N	＞4/5	N	N	Laparoscopic
172	55	19.6283	SCC	N	N	50	50	44.4	0.2	3.3	2.69091	IB2	G2	5	N	N	Y	＞4/5	Y	Y	Open
173	71	19.736	SCC	N	N	50	50	41.6	1.7	3.4	20.8	IB1	G3	2	N	N	N	＞3/5	N	N	Laparoscopic
174	52	19.736	SCC	N	N	50	50	41.5	1.9	2.8	28.1607	IIA1	G3	2	N	N	Y	all	Y	Y	Open
175	54	24.1217	SCC	Y	Y	13	22	39.6	1.7	5.7	11.8105	IB2	G3	5	N	N	Y	＞2/3	N	Y	Open
176	55	23.5355	SCC	N	N	50	50	41.7	2.4	2.5	40.032	IB1	G3	1	N	N	N	1/3-2/3	N	N	Laparoscopic
177	54	19.563	SCC	Y	N	15	49	42.3	2.2	7.7	12.0857	IB1	G2	3	N	N	Y	1/3-2/3	Y	Y	Open
178	47	19.1746	SCC	N	N	49	49	34.7	1.3	3.7	12.1919	IIA2	G3	4	N	N	N	1/3-2/3	N	N	Open
179	48	27.9431	SCC	Y	N	20	49	38.1	2.5	5.9	16.1441	IB1	G2	2	Y	N	Y	0.333333	N	Y	Laparoscopic
180	45	25.2595	SCC	N	N	49	49	43.1	1.2	3.2	16.1625	IB1	G2	2	N	N	N	＜1/3	N	N	Open
181	55	26.5338	SCC	N	N	48	48	39.7	1.7	3	22.4967	IB2	G2	4	N	N	N	>2/3	N	N	Open
182	53	21.6311	SCC	N	N	48	48	44.8	2.4	3.6	29.8667	IB1	G3	3.5	N	N	Y	3/5	N	Y	Open
183	37	16.8663	SCC	N	N	48	48	47.7	1.8	3.6	23.85	IB1	G3	3	N	N	N	1/3	N	N	Open
184	46	29.5159	SCC	N	N	48	48	38.9	2.2	5.3	16.1472	IIA2	G3	5.5	N	N	N	0.333333	N	N	Open
185	36	25.6369	SCC	N	N	48	48	47.7	1.8	3.7	23.2054	IB1	G3	1	N	N	N	<1/5	N	N	Open
186	53	22.4766	SCC	N	N	48	48	44.5	1.9	2.2	38.4318	IB1	G1	2	N	N	Y	<1/3	N	N	Laparoscopic
187	69	22.8928	SCC	N	N	48	48	42.1	2.3	2.9	33.3897	IB2	G3	4.5	N	N	Y	1/3	N	Y	Open
188	57	22.1453	SCC	Y	N	28	48	42.7	1.8	7.5	10.248	IIA2	G3	5	N	N	Y	all	N	Y	Open
189	51	19.91	SCC	N	N	48	48	39.6	2.2	4.5	19.36	IIA1	G2	2.5	N	N	N	1/3-2/3	N	N	Open
190	71	21.2279	SCC	N	N	47	47	38.6	1.4	1.8	30.0222	IIA1	G3	3.5	N	N	N	1/3-2/3	N	N	Open
191	54	26.5625	SCC	N	N	47	47	45.5	2.9	3.7	35.6622	IIA2	G3	5	N	N	Y	1/3	N	Y	Open
192	62	24.7475	SCC	N	N	47	47	46.6	2.9	5.2	25.9885	IIA1	G3	2.5	N	N	N	>2/3	N	N	Open
193	51	25.6312	SCC	N	N	47	47	40.9	1.7	3.5	19.8657	IIA2	G3	5	N	N	Y	all	Y	Y	Open
194	51	25.2493	SCC	N	N	47	47	44.9	2.7	3.7	32.7649	IB1	G3	1.5	N	N	N	1/3	N	N	Laparoscopic
195	68	24.4352	SCC	N	N	47	47	36.5	2.5	3.9	23.3974	IB1	G1	3.5	N	N	N	0.5	N	N	Open
196	63	24	SCC	N	N	47	47	45.5	3.3	2.7	55.6111	IIA1	G2	3	N	N	N	all	N	N	Open
197	52	23.0112	SCC	Y	N	29	47	37.4	1.8	2.3	29.2696	IIA2	G3	6	Y	N	Y	all	Y	Y	Open
198	49	20.8889	SCC	N	N	47	47	41.6	1.4	2.8	20.8	IB1	G1	3.5	Y	N	N	>2/3	Y	Y	Open
199	53	24.6094	SCC	N	N	47	47	41.8	2	2.9	28.8276	IB1	G3	3.5	N	N	N	1/3	N	N	Open
200	51	21.9671	SCC	Y	N	23	47	38.4	1.7	7.2	9.06667	IB2	G3	5	N	Y	N	>2/3	Y	Y	Open
201	53	17.5016	SCC	N	N	47	47	41.3	1.9	2.1	37.3667	IIA2	G1	5	N	N	N	＞2/3	N	Y	Open
202	41	26.3702	AC	N	N	47	47	38.6	1.2	3.7	12.5189	IB2	G3	5	N	N	N	＜1/3	N	N	Laparoscopic
